# Supplementary material for: Crystal structure and DNA binding activity of a PadR family transcription regulator from hypervirulent Clostridium difficile R20291
Source: BMC Microbiol. 2016 Oct 4;16:231. doi: 10.1186/s12866-016-0850-0 (PMC5050560; doi:10.1186/s12866-016-0850-0)
Supplement: Additional file 3: Table S2. — List of GLAM2Scan [24] results for scan of the Clostridium difficile R20291 genome for cdPadR1 motif (Fig. 5a). The.xlsx file includes the locus ID for the gene(s) nearest the motif (column A); the gene annotation, if applicable, or the indication that this motif is within an open reading frame (ORF) or between two convergent genes (column B); the genomic placement (start, column C and end, column D); indication of whether the motif is on the leading (+) or lagging (-) strand (column E); the motif sequence generated by GLAM2Scan (column F); and the score generated by GLAM2Scan that indicates how well the sequence fits the cdPadR1 motif (column G). (XLSX 49 kb) [file 12866_2016_850_MOESM3_ESM.xlsx]

## Sheet: Sheet1
Locus ID R2091_	Annotation	START	END	STRAND	SITE	SCORE
0991	cdPadR1 (Pr122)	1208341	1208361	+	gtactatgtattattatagta	25.7
0991	cdPadR1 (Pr68)	1208369	1208388	+	gtactatacattat.agagta	23.2
1372	hypothetical protein	1622214	1622194	-	ttactataaattaatatagta	18.7
0141	RNA binding protein	184064	184084	+	gtagaatatattattaaagta	18.7
0555	hypothetical protein	675613	675593	-	gttctatcttttattatagta	18.7
1515	GntR txn reg	1785873	1785893	+	atactttgtattattatatta	18
2174-2175	between 2 convergent genes	2558705	2558685	-	ttactatgttttattatatta	18
1474	within open reading frame (ORF)	1738785	1738805	+	atagtatacatgattatagta	18
1594	ORF	1878829	1878809	-	caactacatattattatagta	18
1637	ORF	1924189	1924209	+	gtactatatattagtagcgaa	18
1689	ORF	1980805	1980825	+	gtactatgctttattagaaaa	18
3083	dapA1 dihydrodipicolinate synthase	3681278	3681297	+	gtactata.attattattgta	17.2
2124	aroD, 3-dehydroquinate dehydratase	2492126	2492146	+	atactatacattataaaaata	16.9
2956	beta-glucoside bgl operon transcription antiterminator	3513754	3513774	+	ctattatgaattatcatagta	16.9
0296	ABC transporter ATP-binding protein	352089	352109	+	gcaatatggattattgtagta	16.2
1778	hypothetical protein	2077323	2077343	+	ttacaatatactataatagta	16.2
1949	hypothetical protein	2275391	2275411	+	aaactatatattatcataata	16.2
0731	3-hydroxybutyryl-CoA dehydratase	899079	899099	+	gaactttatattatcagaata	16.2
2589	lipoprotein	3036986	3037006	+	gtactaaaaattaatatatta	16.2
1964	hypothetical protein	2293617	2293597	-	atattatataatattaaagta	16.2
1454	ORF	1716547	1716527	-	ttactatctattgttagatta	16.2
2926	phosphosugar-binding transcriptional regulator	3470477	3470457	-	gtagtatgcattaataaatta	16.2
0948	two-component response regulator	1160869	1160889	+	gtactgtttttaattatagta	16.2
3292-3293	between 2 convergent genes	3931415	3931395	-	gtagtatttattactatatta	16.2
2294-2295	between 2 convergent genes	2688682	2688662	-	ataatatagattattatacta	16.2
0168-0169	between 2 convergent genes	219584	219564	-	atactatacattataagtata	16.2
2580	ORF	3024927	3024946	+	gttctatagataat.atagta	16.2
2769	ORF	3279861	3279880	+	gttctatgtattat.acatta	16.2
2614	ORF	3075489	3075470	-	gtactataaactat.atggta	16.2
2813	ORF	3330538	3330519	-	gtactataatttat.atatta	16.2
3290	ORF	3928799	3928780	-	gtgctatacattat.aaagtt	16.2
2096	ORF	2458219	2458239	+	gaattatttattattatagaa	16.2
2420	ORF	2836194	2836174	-	gtattatctagtattttagta	16.2
2886	ORF	3417024	3417004	-	gtaatatctaattttagagta	16.2
1735	ORF	2032440	2032460	+	gtactattcttttttagtgta	16.2
1089	ORF	1310876	1310856	-	gtactttttattattatactt	16.2
2164	ORF	2541988	2541968	-	taactattccttattatagta	16.2
2754	ORF	3262471	3262491	+	gtacgatgtactattacaata	16.2
2897	ORF	3429690	3429710	+	ataccaatcattattagagta	16.2
0681	ORF	844892	844872	-	gtaatacctcttattatagta	16.2
0436	ORF	521630	521650	+	gtaatatctgttattggagta	16.2
3180	ORF	3794814	3794794	-	gttttatagatgattatagta	16.2
1154	ORF	1380536	1380556	+	atgctataaaatattatagta	16.2
2128	ORF	2496596	2496616	+	gtactatcttttattattgaa	16.2
3503	hypothetical protein	4155727	4155708	-	gtactatataaaat.atagaa	15.4
1696	hypothetical protein	1987773	1987792	+	ataatatatattat.atagtt	15.4
2684	cell surface protein	3168150	3168169	+	tttccatatattat.agagta	15.4
3503	hypothetical protein	4155707	4155726	+	tttctatattttat.atagta	15.4
2322	IclR family txn regulator	2722054	2722073	+	ctactaaatattat.atatta	15.4
2088	csdA ATP-dependent RNA helicase	2448618	2448638	+	ctacattatattattataata	15.4
1238	endoribonuclease	1468783	1468803	+	atactatataaaattatatta	15.4
2309	srlA, PTS system glucitol/sorbitol-specific transporter subunit IIC2	2707836	2707856	+	gtactatatgctaatattgta	15.4
2149	ATPase	2523081	2523101	+	atacaatacatttgtatagta	15.4
0245	carbamoyl-phosphate-synthetase	303798	303778	-	tttttatgtaatattagagta	15.4
3377	spmA, spore maturation protein A	4016291	4016311	+	gtactatattatgttttagta	15.4
3378	nicotinate phosphribosyltransferas	4016291	4016311	+	gtactatattatgttttagta	15.4
0108	hypothetical protein	148703	148722	+	gttatatacattat.attgta	15.4
0551	ABC transporter ATP-binding protein/permease	669679	669698	+	ttactatatattat.atgtta	15.4
1078	hypothetical protein	1300112	1300093	-	gtactctactttag.agagta	15.4
1611	moaB, molybdenum cofactor biosynthesis protein	1896573	1896554	-	ataccatacattat.ataata	15.4
0455	ORF	551851	551832	-	gtactatatacttt.agtgta	15.4
1446	prophage antirepressor-related protein	1706295	1706315	+	atacaatgtataattatatta	15.4
1417	HipA-like protein	1673867	1673887	+	gtattttatattcttattgta	15.4
0595	gene	735542	735522	-	ttactacatattaatatagaa	15.4
2853-2854	between 2 convergent genes	3378188	3378168	-	aaactatatatgattagtgta	15.4
0964	polA, DNA polymerase I	1182201	1182221	+	gtcatgtatattattatagca	15.4
0359	bglF, PTS system beta-glucoside-specific transporter subunit IIABC	429435	429415	-	ctattttgtattattatatta	15.4
2619	hypothetical protein	3080217	3080197	-	gtataagacatcattagagta	15.4
0565	two-component response regulator	684526	684546	+	ataataaatatttttatagta	15.4
0532-0533	between 2 convergent genes	649803	649783	-	atactatgtaaaattataata	15.4
2992	transposase, is4	3570757	3570737	-	aaactatgcatttttagagca	15.4
3214-3215	between 2 convergent genes	3832835	3832855	+	atacaatatattattagtata	15.4
0241	ORF	298682	298701	+	atactatatataat.atagaa	15.4
0401	ORF	485339	485358	+	gaaatatattttat.agagta	15.4
1670	ORF	1961830	1961849	+	ttactatgtataag.agagta	15.4
2112	ORF	2478113	2478094	-	gtattatattttat.ctagta	15.4
2527	ORF	2964465	2964446	-	gtacaagatattaa.agagta	15.4
2635	ORF	3100732	3100752	+	gaattagatattattagtgta	15.4
3162	ORF	3775848	3775828	-	ttattctatattattagagga	15.4
1578	ORF	1865395	1865375	-	tttatatgcattattattgta	15.4
1802	ORF	2116397	2116377	-	ggtctatatataattatagaa	15.4
2383	ORF	2788148	2788128	-	gtataaagcattattatagca	15.4
1545	ORF	1822283	1822303	+	gtaatatgtatgcttttagta	15.4
2150	ORF	2524003	2524023	+	tttctatatattattagaaaa	15.4
2726	ORF	3228160	3228140	-	ttactatgtataattgttgta	15.4
1848	ORF	2160041	2160021	-	gtacaacacattgttctagta	15.4
2153	ORF	2527321	2527301	-	atactatatatatttttagta	15.4
2410	ORF	2824901	2824881	-	taactatgtattagttgagta	15.4
2889	ORF	3420476	3420496	+	tcactatatttcattatagta	15.4
2935	ORF	3483438	3483418	-	gtaccagtaattataatagta	15.1
2456	ORF	2881681	2881701	+	gtattacttattataacagta	15.1
1605	ORF	1890957	1890937	-	ttactatttattataaaatta	15.1
2009	Na(+)/H(+) antiporter	2349793	2349775	-	gtgctata.attat.atagta	14.6
3083	dapA1 dihydrodipicolinate synthase	3681298	3681279	-	gtacaata.ataattatagta	14.6
1982	pbuX, xanthine permease	2315245	2315264	+	gtaatat.tatttttatagta	14.6
3047	ORF	3637109	3637128	+	ttagtata.attattatagta	14.6
3486	ORF	4136225	4136244	+	ttgctat.tattattatagta	14.6
0863	ORF	1052329	1052348	+	gtacgat.tattattatatta	14.6
1276	hypothetical protein	1512987	1513006	+	atactataaattat.aaggta	14.4
2093	phage-related cell wall hydrolase	2454817	2454797	-	aaactatatattataacaata	14.4
2702	garR, tartronate semialdehyde reductase	3194406	3194386	-	ttactatttattgttaaaata	14.4
1641	add, adenosine deaminase	1928815	1928835	+	gtattatttataagtacagta	14.4
1857	hypothetical protein	2171337	2171317	-	gaaatatacattatgaaatta	14.4
1510	aminohydrolase	1778115	1778135	+	gtaaaattaattattagaata	14.4
1590	ArsR family regulator	1874710	1874730	+	gtactataatttaattaagta	14.4
2163	hypothetical protein	2541483	2541463	-	gtaatattttatatgatagta	14.4
1882	two-component system response regulator	2197390	2197410	+	gtactagaatttatcatagga	14.4
0616	nucleotide phosphodiesterase	760144	760124	-	gtactatttattatacgaaaa	14.4
0194	groES, 10 kDa chaperonin	247409	247389	-	gtgctaacaattattataata	14.4
2588	sigma 54 interacting regulatory protein	3033369	3033349	-	atagtatttatttttaaagta	14.4
0553	drug/sodium antiporter	674655	674635	-	atactataaattatagtacta	14.4
0554	hypothetical protein	674655	674635	-	atactataaattatagtacta	14.4
3506	PTS system transporter subunit IIA	4158558	4158539	-	gtaatataaattat.aatgta	14.4
3281	transposon Tn21 resolvase	3918975	3918955	-	gtactattttctataatatta	14.4
1287	ORF	1529305	1529285	-	gtaatatgaatcatcataata	14.4
1721	MarR family transcriptional regulator	2016036	2016056	+	atacaataaattttaagagta	14.4
1809	isolated, closest gene is 1809 and it is upstream of motif	2125642	2125662	+	ttaatatacactataaaagta	14.4
0337	gene	401130	401150	+	atactataaattttaattgta	14.4
3203	ABC transporter ATP-binding protein	3816918	3816938	+	gtaatatttatgaaaatagta	14.4
0815	ORF	993389	993409	+	gtactataaataatgatgtta	14.4
1703	ORF	1996497	1996517	+	ttactatggatgatgatagtg	14.4
0543	ORF	662030	662050	+	gtactatctaattttaaaata	14.4
1978	ORF	2307510	2307490	-	gtattatttattaataaagtt	14.4
2872	ORF	3401488	3401468	-	gtcctatttattctaataata	14.4
2832	ORF	3351304	3351324	+	gcactattgattatttgagaa	14.4
3114	ORF	3719702	3719722	+	gtactttatatgataaaagtt	14.4
0863	ORF	1053989	1054009	+	gtactaactatgataataata	14.4
3348	ORF	3983401	3983381	-	gtacttttagttattatatta	14.4
0657	ORF	816352	816332	-	gttctatatatgataaaagga	14.4
0463	ORF	558877	558897	+	gtattgctgattattatagta	14.4
0793	ORF	966340	966360	+	gtactatctatttccagatta	14.4
1137	ORF	1361817	1361837	+	gtaatttttattataagtgta	14.4
2011	ORF	2352078	2352058	-	gtattcttctttataatagta	14.4
3518	ORF	4171258	4171278	+	ctattattaattattttagta	14.4
1376	ORF	1627982	1627962	-	ttactctggattataatagga	14.4
0087	ORF	116735	116755	+	ctactatggattatttaaata	14.4
1518	ORF	1789196	1789216	+	gtactaagtattataactata	14.4
0862	ORF	1051678	1051658	-	gtattatgagttatcataata	14.4
1583	ORF	1814549	1814569	+	ataatatgatttataagagta	14.4
1556	ORF	1837472	1837492	+	gtactatgaaatataatccta	14.4
2036	ORF	2387587	2387567	-	atactatttagtataattgta	14.4
2590	ORF	3037849	3037829	-	gtattatttgttttaatagta	14.4
2606	ORF	3059661	3059641	-	gtaggatattttataacagta	14.4
0412	ORF	499444	499464	+	ggactattttttataatagaa	14.4
0028	ORF	62286	62266	-	gtactagttattattaaattt	14.4
2463	ORF	2887877	2887857	-	ggaccatcaaatattagagta	14.4
2023	bipA, GTP-binding protein	2368436	2368417	-	gcacaatatattattag.gta	13.8
0126	mreB1, rod shape-determining protein Mbl	167333	167352	+	gta.tatgctttattatagga	13.8
0316	spore coat assembly asparagine-rich protein	375247	375228	-	ata.tatatattattagaata	13.8
0867	glmD, glucosamine-6-phosphate deaminase	1057282	1057263	-	atactatatatttttata.ta	13.8
1076-1077	between 2 convergent genes	1298079	1298097	+	gtaatatatattat.aga.ta	13.8
1928	hypothetical protein	2252486	2252467	-	gca.tatgtatttttatagta	13.8
0598	acetyltransferase	738468	738487	+	gaactatat.ttattatacta	13.8
2762	regulatory protease	3270705	3270686	-	gtactatatcttattct.gta	13.8
0551	ABC transporter ATP-binding protein/permease	671004	670986	-	gta.tatgcattat.ctagta	13.8
2225	ORF	2613769	2613750	-	ttactatgta.tattatagca	13.8
2364	ORF	2768233	2768252	+	gtacgataca.tattatagaa	13.8
0211	ORF	270663	270682	+	atacta.atatttttagagta	13.8
2693	ORF	3184124	3184143	+	ttacta.acattattagtgta	13.8
0729	ORF	897048	897029	-	ctactatgc.ttattagagaa	13.8
1053	ORF	1270143	1270162	+	gtactatgctttcttata.ta	13.8
0159	lantibiotic ABC transporter ATP-binding protein	207515	207534	+	gtattatacataat.aaaata	13.6
0104	cwlD, germination-specific N-acetylmuramoyl-L-alanine amidase	126719	126738	+	gtataatttattgt.atagta	13.6
2415	gbeA, glycogen branching enzyme	2829000	2829019	+	gtaatatttattat.ggagga	13.6
1171	hypothetical protein	1398989	1398970	-	ttactatttatttt.gtagta	13.6
0521	hypothetical protein	637515	637496	-	ttactatttactat.atatta	13.6
1925	hypothetical protein	2248788	2248807	+	gtgctatctataat.atcgta	13.6
2277	beta-lactamase repressor	2671704	2671723	+	atgctatacattat.aaagtt	13.6
3225	formate/nitrite transporter	3847389	3847408	+	atactatttattat.ataaca	13.6
0381-0382	between 2 convergent genes	1291488	1291507	+	gtgctattttttag.atagta	13.6
2840	2-keto-3-deoxygluconate permease	3362007	3362026	+	gtatttaaaattat.atagta	13.6
0503-0504	between 2 convergent genes	610133	610152	+	atagtatttattat.agatta	13.6
0503-0504	between 2 convergent genes	610140	610159	+	ttattatagattat.atagtg	13.6
3379-3380	between 2 convergent genes	4018260	4018279	+	gtaatataaattaa.atacta	13.6
3082	ORF	3680634	3680615	-	atactatggatgag.atagta	13.6
1237	ORF	1466834	1466853	+	gtaccataaattgg.atagta	13.6
3058	ORF	3653358	3653339	-	gtactatagactgt.agacta	13.6
3331	ORF	3964949	3964930	-	gaactataaattct.atggta	13.6
0582	ORF	710345	710364	+	gtactatatttgat.actgta	13.6
0947	ORF	1160719	1160738	+	gtactacagattat.attgtt	13.6
1184	ORF	1414981	1415000	+	ttactatagattat.attata	13.6
2557	ORF	2998730	2998711	-	gtactagggattat.attgtc	13.6
0993	ORF	1210072	1210091	+	gtaaaatatattat.aaagga	13.6
1366	ORF	1615446	1615465	+	gttctatctattat.agaggt	13.6
3244	ORF	3879321	3879340	+	gtactataaatcat.agggtc	13.6
1373	ORF	1623876	1623895	+	atgctatacatgat.acagta	13.6
2277	beta-lactamase repressor	3913415	3913396	-	atgctatacattat.aaagtt	13.6
0286	ORF	343232	343213	-	gtaaaatatatttt.acagta	13.6
0338	ORF	402864	402883	+	ttactatttcttct.atagta	13.6
0455	ORF	551831	551850	+	gtacactaaagtat.atagta	13.6
3151	ORF	3762863	3762882	+	gtactagagcttat.atcgta	13.6
0894	ORF	1099968	1099987	+	ttaatataaattat.agagaa	13.6
1268	ORF	1506620	1506639	+	gcaatgtttattat.agagta	13.6
2434	ORF	2856329	2856348	+	gtcctttccatgat.atagta	13.6
0266	ORF	321595	321614	+	ataatatagattat.ataata	13.6
2356	ORF	2757821	2757840	+	atataatttattat.agagta	13.6
2671	ORF	3144932	3144951	+	ctcctattttttat.atagta	13.6
2812	ORF	3328416	3328435	+	atactattctttaa.atagta	13.6
0570	GntR family transcriptional regulator	690394	690375	-	gtactatagattaa.atcgtt	13.6
0570	GntR family transcriptional regulator	690434	690415	-	gtactatagattaa.atcgtt	13.6
0570	GntR family transcriptional regulator	690314	690295	-	gtactatagattaa.atcgtt	13.6
0570	GntR family transcriptional regulator	690274	690255	-	gtactatagattaa.atcgtt	13.6
