# Supplementary material for: Crystal structure and DNA binding activity of a PadR family transcription regulator from hypervirulent Clostridium difficile R20291
Source: BMC Microbiol. 2016 Oct 4;16:231. doi: 10.1186/s12866-016-0850-0 (PMC5050560; doi:10.1186/s12866-016-0850-0)
Supplement: Additional file 4: Table S3. — List of GLAM2Scan [24] results for scan of the Clostridium difficile R20291 genome for cdPadR1 motif (Fig. 5a) for promoters upstream of genes predicted to be involved in transport/efflux and sporulation. The .xlsx file includes the locus ID for the gene(s) nearest the motif (column A); the gene annotation (column B); the genomic placement (start, column C and end, column D); indication of whether the motif is on the leading (+) or lagging (-) strand (column E); the motif sequence generated by GLAM2Scan (column F); and the score generated by GLAM2Scan that indicates how well the sequence fits the cdPadR1 motif (column G). (XLSX 39 kb) [file 12866_2016_850_MOESM4_ESM.xlsx]

## Sheet: Sheet1
Locus ID R2091_	Annotation	START	END	STRAND	SITE	SCORE
0159	lantibiotic ABC transporter ATP-binding protein	207515	207534	+	gtattatacataat.aaaata	13.6
0296	ABC transporter ATP-binding protein	352089	352109	+	gcaatatggattattgtagta	16.2
0316	spore coat assembly asparagine-rich protein	375247	375228	-	ata.tatatattattagaata	13.8
0551	ABC transporter ATP-binding protein/permease	669679	669698	+	ttactatatattat.atgtta	15.4
0551	ABC transporter ATP-binding protein/permease	671004	670986	-	gta.tatgcattat.ctagta	13.8
0553	drug/sodium antiporter	674655	674635	-	atactataaattatagtacta	14.4
3203	ABC transporter ATP-binding protein	3816918	3816938	+	gtaatatttatgaaaatagta	14.4
3377	spmA, spore maturation protein A	4016291	4016311	+	gtactatattatgttttagta	15.4
