# Supplementary material for: Crystal structure and DNA binding activity of a PadR family transcription regulator from hypervirulent Clostridium difficile R20291
Source: BMC Microbiol. 2016 Oct 4;16:231. doi: 10.1186/s12866-016-0850-0 (PMC5050560; doi:10.1186/s12866-016-0850-0)
Supplement: Additional file 6: Table S1. — Full list of oligonucleotides that were annealed and used in EMSA studies with cdPadR1. The .xlsx file includes the arbitrary number assigned to each oligonucleotide (column A); the genomic placement of the minimum nucleotide (column B); length in base pairs (bp, column C); indication of binding (+) or no binding detected (-) (column D); locus tag associated with the gene downstream of the oligonucleotide (column E); the annotated gene downstream of the oligonucleotide (column F); and the oligonucleotide sequence 5′ to 3′ (column G). (XLSX 50 kb) [file 12866_2016_850_MOESM6_ESM.xlsx]

## Sheet: Sheet1
Oligo #	Minimum Genomic Placement	Length (bp)	cdPadR1 binds	Locus Tag of Downstream Gene	Gene	Sequence 5' to 3'
Pr27 (PcdpadR1)	1208323	100	+	CDR20291_0991	padR	TAAACCTTGTATTATAGAGTACTATGTATTATTATAGTAAATATAAGTACTATACATTATAGAGTAGTAGGTGAAAAGGCGGTGGTACATAATGCAGTTA
Pr111	1209942	100	+	CDR20291_0992	hypothetical protein	ATATAGGAAATATAGAACAGATTTTCCAAGAAATCTAAATATTCTATGACCACGTGAATTGCTATGCACACATGTTGATAATCCATATTTTAAATCTAAA
Pr48 (PnorV)	1212689	100	+	CDR20291_0994	norV	TTTTAACCCTCCTAAAATTTATCATTATATAAGTAACATACCCAATTTTGAGGTGAATGAAACAAAAGATGTCATGATAAGTCATGTAAAACAATAGTTT
Pr112	1212808	100	+	CDR20291_0995	radSAM	ATATTTTAGTTATATTTTTGATAGAAAATATTTTATCGTGTATAATACTACTTATAAATAAGAATAAAAATAAAGAGCTTGTTTGGAGGAATTTTAATAA
Pr114	1216895	100	-	CDR20291_0998	rplU	ATATTTTATAATTAATAATTGTAATGCCGCACAGTAAAGGTTTAAATCTTCAAATGAAGTACCTTGTACTGGCGAGTTTGAGGCCGAGGAGGTGTATTTA
Pr27 (Pobg)	1217944	100	+	CDR20291_1001	obg	ATACATAAAAGGAGTGTTGAGGCACTCCTTTTTCTTATAATACTGATGAATTTATAATGGTATTTTTGGTAATGCTAATTAAAAGTTTTTAATTAAGTAG
Pr118	1219951	100	+	CDR20291_1003	hom1	AACCCGTCATATGGCTTGAGTTTATACTCAAGCTTTTTTTATTGGTATATTTATATATATAAATAATTTAATATAATCAAAATGATGGGGGTATGTTACA
Pr119	1222024	100	+	CDR20291_1004	integrase/recombinase	TTTCAACCACTCCTCTTAGTTTGATTTGGTAAGTTTAGGTCGGTATTTATTATATAATATAAATGAAACATTATATAATGGAAAAATTTCCCAGTAAACT
Pr46	1249954	100	+	CDR20291_1030	spoIIIAA	TTTTTTTATTTATAAACATTATTAAAAAAATATAGATGTTTTGGTTATATTCCTTGTCCTTTATAAATAGAATTATATAAACAAAGGAGGAGGACAAGAG
Pr47	1253405	100	-	CDR20291_1035	spoIIIAF	TCTTGACCTCGATAAGTGTCGTAAGTCAAGGGTAATTTATATATCAGTGAAAAATAATTACATTTAATCTAATGTTTTTAGAGAGGAGGATGCTATGTTA
Pr69	3815149	100	+	CDR20291_3200	gntR	ATGCTATAATTTTATCACTATGGTACTATATTACAATAATGCACTTTTTTGTAATATAGTATCTAAAAAGATACTTTAAAATAAATAAAGGAGCTCAAAA
Pr70	3815098	100	+	CDR20291_3200	gntR	TTATTTACCCCCTATTGTTTTATTAGGCTAAGTTGATGATTTATTTAACCTATGCTATAATTTTATCACTATGGTACTATATTACAATAATGCACTTTTT
Pr34	4070	100	+	predicted	gyrB	TTTGATGAAAAAAATGTTACAATATTTAATATTGAAAATGGCGATGTTATTAGCATAGAGAATGGAGGAAATTAAATGAAACAAGAATACGGTGCAAGTC
Pr35	1593551	100	+	CDR20291_1348	rpoD2	CATTTAAAGAATGGGATATTATGTAATTGTAGATTATGTAGGTTTAAATTATTTATTTTTGTTTTAGCAAATTCTATGAATAGAAGGGGTTTGATTATGG
Pr120	2430252	100	+	CDR20291_2074	hcp	TTTTTATTCCTCCCTTTTTATTTATTAAAATTTATTATATTTTTCTATGATTCACTTAATTAAATTTCTCCATCTACAATTTTTCCATCTACAGATATAG
Pr121	4118835	100	+	CDR20291_3469	transcriptional regulator	AAGCTACCTTGCATAAATATCTTGGATAGTATATTGATTATATAATCAGTAAATGTTATACTTTTCATGACGATAAAAACATTTTAGTCATAAGGGGGTT
cdPadR1 (CDR20291_0991) promoter fragments:
Pr27 (PcdpadR1)	1208323	100	+	CDR20291_0991	padR	TAAACCTTGTATTATAGAGTACTATGTATTATTATAGTAAATATAAGTACTATACATTATAGAGTAGTAGGTGAAAAGGCGGTGGTACATAATGCAGTTA
Pr29	1208323	64	+	CDR20291_0991	padR	TAAACCTTGTATTATAGAGTACTATGTATTATTATAGTAAATATAAGTACTATACATTATAGAG
Pr30	1208355	68	+	CDR20291_0991	padR	TATAGTAAATATAAGTACTATACATTATAGAGTAGTAGGTGAAAAGGCGGTGGTACATAATGCAGTTA
Pr31	1208362	61	+	CDR20291_0991	padR	AATATAAGTACTATACATTATAGAGTAGTAGGTGAAAAGGCGGTGGTACATAATGCAGTTA
Pr32	1208330	64	+	CDR20291_0991	padR	TGTATTATAGAGTACTATGTATTATTATAGTAAATATAAGTACTATACATTATAGAGTAGTAGG
Pr33	1208339	54	+	CDR20291_0991	padR	GAGTACTATGTATTATTATAGTAAATATAAGTACTATACATTATAGAGTAGTAG
Pr41	1208370	22	+	CDR20291_0991	padR	TACTATACATTATAGAGTAGTA
Pr42	1208372	13	-	CDR20291_0991	padR	CTATACATTATAG
Pr43	1208344	38	-	CDR20291_0991	padR	CTATGTATTATTATAGTAAATATAAGTACTATACATTA
Pr53	1208362	25	-	CDR20291_0991	padR	AATATAAGTACTATACATTATAGAG
Pr54	1208359	31	+	CDR20291_0991	padR	GTAAATATAAGTACTATACATTATAGAGTAG
Pr67	1208368	23	+	CDR20291_0991	padR	AGTACTATACATTATAGAGTAGT
Pr68	1208369	21	+	CDR20291_0991	padR	GTACTATACATTATAGAGTAG
Pr88	1208341	22	-	CDR20291_0991	padR	GTACTATGTATTATTATAGTAA
Pr122	1208337	30	+	CDR20291_0991	padR	TAGAGTACTATGTATTATTATAGTAAATAT
norV (CDR20291_0994) promoters:
Pr48 (PnorV)	1212689	100	+	CDR20291_0994	norV	TTTTAACCCTCCTAAAATTTATCATTATATAAGTAACATACCCAATTTTGAGGTGAATGAAACAAAAGATGTCATGATAAGTCATGTAAAACAATAGTTT
Pr94	1212665	21	-	CDR20291_0994	norV	AATGAAACAAAAGATGTCATG
Pr95	1212625	24	-	CDR20291_0994	norV	TAAAATTTATCATTATATAAGTAA
Pr96	1212643	24	-	CDR20291_0994	norV	AAGTAACATACCCAATTTTGAGGT
Pr97	1212625	28	-	CDR20291_0994	norV	TTACTTATATAATGATAAATTTTAGGAG
Pr102	1212639	50	+	CDR20291_0994	norV	TTTTAACCCTCCTAAAATTTATCATTATATAAGTAACATACCCAATTTTG
Pr103	1212664	50	-	CDR20291_0994	norV	TATATAAGTAACATACCCAATTTTGAGGTGAATGAAACAAAAGATGTCAT
Pr104	1212689	50	+	CDR20291_0994	norV	AGGTGAATGAAACAAAAGATGTCATGATAAGTCATGTAAAACAATAGTTT
Pr105	1212678	26	-	CDR20291_0994	norV	AAAAGATGTCATGATAAGTCATGTAA
Pr106	1212630	28	-	CDR20291_0994	norV	AAAATTTATCATTATATAAGTAACATAC
obg (CDR20291_1001) promoters:
Pr27 (Pobg)	1217944	100	+	CDR20291_1001	obg	ATACATAAAAGGAGTGTTGAGGCACTCCTTTTTCTTATAATACTGATGAATTTATAATGGTATTTTTGGTAATGCTAATTAAAAGTTTTTAATTAAGTAG
Pr141	1217975	55	+	CDR20291_1001	obg	TTCTTATAATACTGATGAATTTATAATGGTATTTTTGGTAATGCTAATTAAAAGT
Pr142	1217944	50	+	CDR20291_1001	obg	ATACATAAAAGGAGTGTTGAGGCACTCCTTTTTCTTATAATACTGATGAA
Pr143	1217969	50	+	CDR20291_1001	obg	TCCTTTTTCTTATAATACTGATGAATTTATAATGGTATTTTTGGTAATGC
Pr144	1217994	50	+	CDR20291_1001	obg	TTTATAATGGTATTTTTGGTAATGCTAATTAAAAGTTTTTAATTAAGTAG
cdPadR1Motif promoters:
Pr130	3681273	30	+	CDR20291_3083	dapA1	AATTTGTACTATAATTATTATTGTACTTAA
Pr131	3681239	100	+	CDR20291_2322	IclR	GTTAAGATATTAACTATACCTATTAAAATTAATTAATTTGTACTATAATTATTATTGTACTTAAAAAATTAAATTTAGATAAAAAAGGAGATTTGATTAT
Pr132	2722049	30	+	CDR20291_2322	IclR	ACACTCTACTAAATATTATATATTAAAATT
Pr133	2722010	100	+	CDR20291_2322	IclR	ATACAAAAACTCCTCCTGCAAATATTAAGTGCTACTCCCACACTCTACTAAATATTATATATTAAAATTACAAAATTATCTATTTATCTTAATTATATTT
Pr135	2197385	30	+	CDR20291_1882	RR	AATCTGTACTAGAATTTATCATAGGACAGGT
Pr136	2197380	100	+	CDR20291_1882	RR	TAAAGAATCTGTACTAGAATTTATCATAGGACAGGTTCTTTATTAAATATATAAATTTTTAAATACTTTTTCTCGTTTATAACAATTCAGCAATGTTTTT
Pr137	1874705	30	+	CDR20291_1590	ArsR	TAAGAGTACTATAATTTAATTAAGTAATTA
Pr138	1874656	100	+	CDR20291_1590	ArsR	TATTTATAATATACTCCAAAATTTAAAAATAATGGTTGAAAAATCTAATTAAGAGTACTATAATTTAATTAAGTAATTACTTAATCAAAACGAGGTACTT
